# Supplementary material for: Investigation of Biotransformation Pathways in a Chimeric Mouse with a Humanized Liver
Source: Int J Mol Sci. 2025 Jan 28;26(3):1141. doi: 10.3390/ijms26031141 (PMC11818726; doi:10.3390/ijms26031141)
Supplement: Supplementary file 1 [file ijms-26-01141-s001.zip]

Archive with 1 entries (1 files):
- ijms-3412284-supplementary.pdf
